# Supplementary material for: Co-Designing a Digital Coach-Supported Parenting Program for Internalising Problems in Autistic Children
Source: Eur J Investig Health Psychol Educ. 2026 May 21;16(5):71. doi: 10.3390/ejihpe16050071 (PMC13205567; doi:10.3390/ejihpe16050071)
Supplement: Supplementary file 1 [file ejihpe-16-00071-s001.zip]

Archive with 1 entries (1 files):
- ejihpe-4214326-supplementary.pdf
